# Supplementary material for: A retrospective multicenter study on clinical and serological parameters in patients with MuSK myasthenia gravis with and without general immunosuppression
Source: Front Immunol. 2024 Apr 23;15:1325171. doi: 10.3389/fimmu.2024.1325171 (PMC11074957; doi:10.3389/fimmu.2024.1325171)
Supplement: Supplementary file 3 [file Table_2.xlsx]

## Sheet: Mastertable all data
Sample	Disease Status	Sex	Immunosuppressive Therapy	IgG g/L nephelometry Vienna	mean IgG g/L ELISA	SD IgG ELISA	IgG4 g/L nephelometry	IgG4/IgG ratio	MuSK IgG4 (OD450)	MGFA at onset	MGFA at sample	MGFA at onset	MGFA at sample	MGFA difference	MuSK titre at onset (nM) measured at local diagnostic centres	MuSK antibody titre at sample (nM) measured at local diagnostic centres	MuSK antibody titre at sample (nM), serial dilution at Oxford Neuroimmunology group	Treatment duration (years)
Maastricht 1	MuSK MG	F	No IS	16.3	12.44	0	1.12	0.0687117			IIIB		3.5
Leuven II	MuSK MG	F	No IS	4.19	3.62	1.47078	0.506	0.120764		IIB	IVB	2.5	4.5	2		4.9
Rome 1	MuSK MG	F	No IS	5.17	5.295	1.15258	0.134	0.0259188		IIIB	IIIB	3.5	3.5	0
M-085	MuSK MG	F	No IS	8.01	6.66385	1.35169	0.161	0.0200999	0.325861	IIIB	IIIB	3.5	3.5	0		1.68	12.72
M-164	MuSK MG	F	No IS	8.22	7.89614	1.77101	0.19	0.0231144	0.1545	IIB	IIIB	2.5	3.5	1		1.3	17.06
M-167	MuSK MG	F	No IS	9.45	8.24575	2.29258	0.456	0.048254	0.567	2IIB	IIIB	2.5	3.5	1	0.93	1.8	9.45
M-181	MuSK MG	F	No IS	9.39	9.78785	0.725159	1.11	0.118211	0.375	IIIB	IIIB	3.5	3.5	0	1.56	0.05	4.37
M-182	MuSK MG	F	No IS	9.21	8.29182	2.41666	0.64	0.0694897	0.0915	IIA	0	2	0	-2	0.06	0.07	0.06
Greece 1	MuSK MG	M	No IS	17.49	20.2	1.59747	0.272	0.0155517	1.56485		IIIB		3.5
Greece 2	MuSK MG	F	No IS	15.5	11.6667	2.50444	1.32	0.0851613	0.414555		IIB		2.5
Greece 3	MuSK MG	F	No IS	12.78	14.5133	3.15158	2.1	0.164319	0.119114		I		1
Greece 4	MuSK MG	F	No IS	15	14.01	1.57172	0.361	0.0240667	1.11758		IIA		2
Greece 5	MuSK MG	F	No IS	10.2	9.16333	1.79645	0.297	0.0291176	0.647767		IIIA		3
Maastricht 3	MuSK MG	F	Prednisone, Imuran, plasmapheresis		4.51808	5.11162
Maastricht 4	MuSK MG	F	Prednisone, Plasmapheresis		1.48924	0.458053					V	5	5			6.6
Leuven I	MuSK MG	M	Azathioprine		3.495	0.106066				I	IIA	2	2	0		11.3
M-083	MuSK MG	F	Prednisone, Thymectomy	11.7	17.4153	7.01464	0.768	0.065641	0.841977	IIB	IIB	2.5	2.5	0	0.08	0.08	6.88	21
M-087	MuSK MG	M	Prednisone	4.06	8.84896	3.59418	0.438	0.107882	0.130358	IVB	I	4.5	1	-3.5		1.28	0.63	3
M-089	MuSK MG	F	Neoral,Prednisone, IGIV every month	25			0.362	0.01448	1.0649	IIIB	IIIB	3.5	3.5	0	2.1	0.54	12.72	14
M-091	MuSK MG	F	Methylprednisolone	7.53	10.6582	2.41066	0.337	0.0447543	0.768773	IIB	IIB	2.5	2.5	0	1.99	0.0	8.8	7
M-092	MuSK MG	F	Prednisone	11.2	14.2586	6.57678	0.565	0.0504464	0.249376	V	I	5	1	-4	3.1	0.7	0.41	22
M-093	MuSK MG	F	Prednisone	11	7.88318	0.321769	0.206	0.0187273	0.505291	IVB	IIIB	4.5	3.5	-1	16.8	2.5	10.08	5
M-097	MuSK MG	F	Prednisone, Azathioprine, Thymectomy	10.5	6.80039	3.87946	0.103	0.00980952	0.139835	IIB	I	2.5	1	-1.5		1.64	12.73	4
M-102	MuSK MG	F	Prednisone, IVIG every month	6.97	7.99603	4.58501	0.624	0.0895265	0.642598	IIIB	IIB	3.5	2.5	-1	1.7	N/A	18	12
M-108	MuSK MG	F	Prednisone, IVIG every 3 months	13.2	12.5551	3.71232	0.627	0.0475	0.557749	IIB	0	2.5	0	-2.5	2.3	2.3	7.76	7
M-112	MuSK MG	F	Prednisone	8.88	12.7469	3.34059	0.247	0.0278153	0.296	IIIB	0	3.5	0	-3.5	1.67	N/A	4.62	15
M-116	MuSK MG	F	Prednisone	11	8.17654	0.761928	0.182	0.0165455	0.4075	IIIB	0	3.5	0	-3.5	1.51	0.1	9.65	8
M-119	MuSK MG	F	Prednisone	8.9	6.5075	0.973183	0.324	0.0364045	0.1935	IIIB	IIB	3.5	2.5	-1		0.37	1.64	30
M-122	MuSK MG	F	Prednisone	10.9	9.8608	1.27703	0.721	0.0661468	0.6485	IIIB	IIB	3.5	2.5	-1	1.36	0.0	9.25	13
M-123	MuSK MG	M	Prednisone, IVIG every 70 days	14.1	19.6813	6.89346	0.192	0.013617	0.2935	IIIB	0	3.5	0	-3.5	1.58	0.16	7.97	15
M-125	MuSK MG	F	Prednisone	4.68	5.18133	0.532666	0.3237	0.0691667	0.491	V	IIB	5	2.5	-2.5	1.78	0.02	3.84	16
M-128	MuSK MG	F	Prednisone	10.3	6.38732	3.46049	0.478	0.0464078	1.473	IVB	0	4.5	0	-4.5	1.4	0.0	17.47	9
M-129	MuSK MG	M	Prednisone	7.22			0.846	0.117175	0.3765	IIB	I	2.5	1	-1.5		1.1	4.15	7
M-132	MuSK MG	F	Prednisone, Neoral, IVIG every month, Thymectomy	13.8	12.2155	5.52051	0.462	0.0334783	1.375	IIIB	IIA	3.5	2	-1.5	1.8	0.49	13.58	34
M-136	MuSK MG	F	Prednisone	7.64	8.19587	3.47559	1.18	0.15445	0.0865	IIIB	IIB	3.5	2.5	-1		0.27	0.01, neg (CBA pos)	8
M-150	MuSK MG	F	Prednisone, Thymectomy	10.6	8.27387	0.758189	0.302	0.0284906	0.249	IIIB	0	3.5	0	-3.5	0.13	0.13	3.62	30
M-165	MuSK MG	F	Prednisone, Azathioprine	8.2	5.62465	0.0794298	0.378	0.0460976	0.293	V	IIB	5	2.5	-2.5	1.19	1.19	5.27	10
M-166,	MuSK MG	F	Prednisone	13.2	12.2229	2.07091	0.231	0.0175	0.2565	IIB	0	2.5	0	-2.5		1.53	2.75	4
M-170	MuSK MG	F	Prednisone	10.2	7.52614	4.05221	0.307	0.030098	0.65	IVB	IIB	4.5	2.5	-2	2	1.2	3.92	5
M-173	MuSK MG	F	Prednisone		5.43621	0.420187				IIIB	IIB	3.5	2.5	-1	1.67	1.13	8.57	4
M-175	MuSK MG	F	Prednisone, Thymectomy	8.76	4.00969	1.15855	0.498	0.0568493	0.5505	IIIB	IIA	3.5	2	-1.5		1	4.86	23
M-176	MuSK MG	F	Prednisone, P-E	12.2	7.30586	0.749745	0.763	0.062541	0.314	IIIB	0	3.5	0	-3.5	1.75	0.57	4.69	4
M-180	MuSK MG	F	Prednisone, Azathioprine	10.3	6.60214	2.09519	0.272	0.0264078	0.46	IIIB	IIB	3.5	2.5	-1	1. 88	0.13	12.72	8
M-183	MuSK MG	F	Dexamethasone	7.5	6.58624	0.862425	0.783	0.1044	0.866	IIB	IIA	2.5	2	-0.5	1.66	0.38	11.72	4
M-200	MuSK MG	F	Prednisone, Azathioprine	9.21	6.28612		0.027	0.0029316	0.7265	IIIB	IIB	3.5	2.5	-1		1.23		3
M-201	MuSK MG	F	Prednisone	7.83	6.12274	1.00338	0.241	0.0307791	0.1	IIB	I	2.5	1	-1.5	0	0.0		26
M-202	MuSK MG	F	Prednisone, Azathioprine	7.38	4.573	0.725706	0.158	0.0214092	0.106	IVB	IIIB	4.5	3.5	-1	0.12	0.2		2
M-203	MuSK MG	F	Prednisone	5.4	6.36403	2.75447	0.585	0.108333	0.7615	IIB	IIB	2.5	2.5	0	1.49	1.2		10
M-204	MuSK MG	M	Prednisone	10	8.37628	2.05491	0.874	0.0874	0.445	IIIB	0	3.5	0	-3.5		1.00		4
M-205	MuSK MG	F	Prednisone, Azathioprine	7.45	7.55316	3.31518	0.75	0.100671	0.5895	IVB	IIIB	4.5	3.5	-1		1.05		4
M-206	MuSK MG	M	Prednisone, Thymectomy	7.63	10.4306	2.59603	0.415	0.0543906	0.372	IIB	0	2.5	0	-2.5		1.22		18
M-207	MuSK MG	F	Prednisone, Azathioprine	12.1	9.06988	2.41044	0.315	0.0260331	0.5595	IIB	IIB	2.5	2.5	0		1.05		3
Greece 1*	MuSK MG	M	Prednisone	19.2	14.53	2.62639	0.543	0.0282812	0.233613
Greece 2*	MuSK MG	F	Prednisone	11.5	11.8267	3.31737	1.18	0.102609	0.382697
Greece 3*	MuSK MG	F	Prednisone		10.03	2.65			0.119297
Greece 4*	MuSK MG	F	Prednisone/Cyclosporine	3.86	3.15333	0.430155	0.065	0.0168394	0.213323
Greece 5*	MuSK MG	F	Prednisone/Mycophenolate mofetil	10.3	10.0867	1.73062	0.254	0.0246602	0.308966
M01	AChR MG	F	No IS, Thymectomy		24.7485	8.21528
M02	AChR MG	F	No IS	5.6	5.69707		0.036	0.00642857
M06	AChR MG	M	No IS	12.3	9.6062		0.139	0.0113008
M07	AChR MG	F	No IS	12.5	11.8463	4.45836	0.577	0.04616
M10	AChR MG	F	No IS	13.7	12.6318		1.64	0.119708
M13	AChR MG	F	No IS	14.1	11.9371	1.21703	3.12	0.221277
M14	AChR MG	M	No IS	12.5	14.1337		0.407	0.03256
M17	AChR MG	M	No IS	13.9	15.2135	4.23902	0.721	0.0518705
M20	AChR MG	F	No IS, Thymectomy	7.91	21.4968	7.80299	0.362	0.0457649
M21	AChR MG	F	No IS	13.8	15.5279		0.318	0.0230435
M22	AChR MG	M	No IS		6.37772
M31	AChR MG	M	No IS		4.88257
M35	AChR MG	F	No IS	13.2	12.593	3.5007	0.4	0.030303
M40	AChR MG	F	No IS		7.60173	2.8276
M41	AChR MG	M	No IS	11.6	14.8068	6.29587	0.244	0.0210345
M03	AChR MG	M	prednisone		5.60631
M04	AChR MG	M	Prednisone AZA			5.76431
M05	AChR MG	F	Prednisone	11.5	12.806	5.05167	0.529	0.046
M09	AChR MG	M	Prednisone		5.30949	4.14838
M08	AChR MG	F	Prednisone	7.66	4.47174		0.173	0.0225849
M11	AChR MG	M	Prednisone	10.4	9.11977	1.27813	0.921	0.0885577
M12	AChR MG	M	AZA, Prednisone	8.08	7.15564	1.41723	0.789	0.0976485
M15	AChR MG	M	AZA, prednisone	4.93	4.46211		0.146	0.0296146
M16	AChR MG	M	Prednisone	13.1	15.642		0.848	0.0647328
M18	AChR MG	F	Prednisone, Thymectomy	14.2	14.9393		0.8	0.056338
M19	AChR MG	F	Prednisone , Aza, IVIG , Thymectomy	9.05	6.13366		0.106	0.0117127
M23	AChR MG	F	Prednisone, Thymectomy		9.95762
M24	AChR MG	F	Prednisone	12	11.0761	2.29641	0.484	0.0403333
M25	AChR MG	F	Prednisone , Thymectomy		6.72442
M26	AChR MG	M	Prednisone, mycophenolate mofetil, IVIG	19.1	19.0969		0.319	0.0167016
M27	AChR MG	M	Prednisone AZA	7.48			0.483	0.0645722
M28	AChR MG	F	Prednisone , AZA, Thymectomy	10.3	9.28774		0.07	0.00679612
M29	AChR MG	M	Medrol		9.31375	3.38597
M30	AChR MG	F	Prednisone, AZA	11.4	11.259	0.972489	0.436	0.0382456
M32	AChR MG	F	P-E, AZA	6.64	5.14013	0.50789	0.129	0.0194277
M33	AChR MG	F	Prednisone		6.94909
M34	AChR MG	M	Prednisone	7.84	9.7669	5.00566	0.612	0.0780612
M36	AChR MG	M	Prednisone		9.26116	3.10788
M37	AChR MG	M	Prednisone		4.27891
M38	AChR MG	F	Prednisone	5.42	3.79878		0.401	0.0739852
M39	AChR MG	M	Prednisone	5.38	3.12871		0.177	0.0328996
M42	AChR MG	M	Prednisone	8.45	6.34284		0.411	0.0486391
M43	AChR MG	F	Prednisone		10.51	4
A1	Healthy control	F		12	10.8648	1.21456	1.03	0.0858333
A2	Healthy control	M		9.69	8.84311	1.93199	0.237	0.0244582
A3	Healthy control	M		13.4	14.8344	4.15483		0
A4	Healthy control	F		11.3	11.3236	7.54312	0.176	0.0155752
A7	Healthy control	F		11	8.26682	2.23685	0.987	0.0897273
A9	Healthy control	F		14.6	11.6779	2.9335	0.764	0.0523288
B1	Healthy control	F		11.3	11.5141	3.9806	0.756	0.0669027
B3	Healthy control	F		11.7	10.8566	3.71258	0.061	0.00521368
B4	Healthy control	F		10.5	8.45409			0
B6	Healthy control	M		11.2	8.645			0
B7	Healthy control	F		9.08	9.90152	1.95624	0.646	0.0711454
B8	Healthy control	F		9.38	9.85113	1.96894		0
B9	Healthy control	F		7.75	5.89885	1.22127	0.185	0.023871
C2	Healthy control	F		14.2	10.9601	3.51095		0
C7	Healthy control	F		12.7	11.3393	3.73948		0
C8	Healthy control	M		15.6	14.6928	5.49108	1.49	0.0955128
D3	Healthy control	F		11	9.63079	3.11548	0.504	0.0458182
D4	Healthy control	F		12.7	11.6644	3.97105		0
D5	Healthy control	F			9.53222	3.25606
D6	Healthy control	F			10.6066	2.38764
D8	Healthy control	F			12.2289	2.53675
E1	Healthy control	F		9.96	8.13791	3.14796	0.076	0.00763052
E4	Healthy control	F		11.1	13.1104	0.69106		0
E5	Healthy control	F		12	13.079	1.32582		0
E6	Healthy control	M		10.4				0
E7	Healthy control	F		12.6	10.2958	2.8734		0
E8	Healthy control	F		11.2	9.57991	2.88167	0.112	0.01
E9	Healthy control	F		9.67	10.8562	5.06063	0.037	0.00382627
F1	Healthy control	F		12.8	14.4541	1.81109	0.187	0.0146094
F5	Healthy control	F		7.17	9.2466	7.94264	0.04	0.0055788
F6	Healthy control	F		7.22	6.69097	1.56598		0
F7	Healthy control	F			9.17837	0.887584
F8	Healthy control	F		10.2	10.1754	2.99877	0.254	0.024902
F9	Healthy control	F		10.6	10.531	0.593489	0.246	0.0232075
G7	Healthy control	F		11.4	8.239	3.20932	0.673	0.0590351
H1	Healthy control	F		11.7	13.0533	4.66005		0
H3	Healthy control	F		9.2	12.3786	2.5387	0.394	0.0428261
H8	Healthy control	F		11.8	12.5105	5.36983	0.281	0.0238136
H9	Healthy control	F		9.32	8.90949	0.558089	0.559	0.0599785
I1	Healthy control	M		8.95	9.88759	1.37396		0
I4	Healthy control	F		9.2	6.15082	0.656817	0.135	0.0146739
I7	Healthy control	F		9.78	10.2222	1.28453		0
I8	Healthy control	M			19.6522	1.78574
I9	Healthy control	M			20.0913	10.2854
HCE	Healthy control	F			10.0043	2.5163
HCF	Healthy control	F			7.65247	1.6761
